# Supplementary material for: Seed Bank Conservation and Incipient Seed Development in Orchids Colonizing Mining Wastes: Results of a Field Pilot Experiment
Source: Plants (Basel). 2022 Dec 1;11(23):3315. doi: 10.3390/plants11233315 (PMC9740175; doi:10.3390/plants11233315)
Supplement: Supplementary file 1 [file plants-11-03315-s001.zip]

Archive with 1 entries (1 files):
- plants-2065568-supplementary.pdf
